# Supplementary material for: Trace-Level Determination of Polycyclic Aromatic Hydrocarbons in Dairy Products Available in Spanish Supermarkets by Semi-Automated Solid-Phase Extraction and Gas Chromatography–Mass Spectrometry Detection
Source: Foods. 2022 Feb 28;11(5):713. doi: 10.3390/foods11050713 (PMC8909477; doi:10.3390/foods11050713)
Supplement: Supplementary file 1 [file foods-11-00713-s001.zip]

Archive with 1 entries (1 files):
- foods-1614459-supplementary.pdf
